# Supplementary material for: Whole Genome Sequencing as First Diagnostic Approach for Inborn Errors of Immunity in Adults: Diagnostic Yield and Clinical Correlations
Source: Int J Mol Sci. 2026 Apr 10;27(8):3415. doi: 10.3390/ijms27083415 (PMC13115587; doi:10.3390/ijms27083415)
Supplement: Supplementary file 1 [file ijms-27-03415-s001.zip]

Archive with 1 entries (1 files):
- ijms-4194399-supplementary.xlsx
