# Supplementary material for: Whole Genome Sequencing as First Diagnostic Approach for Inborn Errors of Immunity in Adults: Diagnostic Yield and Clinical Correlations
Source: Int J Mol Sci. 2026 Apr 10;27(8):3415. doi: 10.3390/ijms27083415 (PMC13115587; doi:10.3390/ijms27083415)
Supplement: Supplementary file 1 [file ijms-27-03415-s001.zip › ijms-4194399-supplementary.xlsx]

## Sheet: TABLE 1 clinical and genetic
Patient	Gender	Age of onset (years)	Age at genetic testing (years)	Other diagnois	Result	Gene	zygosity	pathogenic_genes	likely_pathogenic_genes	uncertain_genes	Inheritence	Genetic Disease (IUIS 2024)	Clinical diagnosis	1.Symptoms suggestive for CVID	1a. Hypogammaglobulinemia	IgA	IgG	IgM	1b. Recurrent infections	1c. Bronchiectasis (22.7%)	2 Symptoms suggestive for Autoinflammatory/Febrile disorders	2a. Recurrent fever (13.63%)	2b. Arthritis/Myalgia	2c. Chronic inflammatory response	3.Gastrointestinal/Nodular	3a. Chronic diarrhea/IBD	3b.Lymphangiectasia	3c Nodular hyperplasia	3d. Stomatitis	4. Hematological/Autoimmune	4a. Autoimmune thrombocytopenia	4b. Anemia	4c.Neutropenia/limfopenia	4c.1.Neutropenia	4.c.2.Lymphopenia	4.c.3.Lymphocyte phenotypes	4d Splenomegaly/Lymphadenopathy	4e. Autoimmune alopecia/thyroiditis	5.Cutaneous/Ectodermal	5a. Recurrent abscesses	5b. Eczema/Ectodermal dysplasia	6. Neurological/Vascular	6a. Recurrent stroke	6b. Seizures	6c. Ptosis	6d. Aseptic meningitis	6e. Vasculitis	7. Malignancy	Family history
P1	M	15	19		neg.		0	0	0	0			Predominantly antibody deficiencies	1	1	↓	0	↓↓	0	0	0	0	0	0	0	0	0	0	0	1	0	0	0	0	0	NA	0	1	1	0	1	0	0	0	0	0	0	0	1
P2	F	4	22	Beta thalasssemia	neg.	HBB	0	[['HBB', 'NM_000518.5', 'c.92+6T>C (No PP)', 'heterozygous', 'PATHOGENIC']]	[]	[]	AD		Combined immunodeficiencies with associated or syndromic features	1	1	↓	↓↓	0	1	0	0	0	0	0	1	1	1	0	0	1	0	1	1	NA	1	↓ CD8	0	0	0	0	0	0	0	0	0	0	0	0	0
P3	F	4	22.2		VUS	GATA2	het	[]	[]	[['GATA2', 'NM_032638.5', 'c.1402G>A (p.Gly468Ser)', 'heterozygous', 'Uncertain Significance']]	AD	IMMUNODEFICIENCY 21; IMD21	Defects in intrinsic and innate immunity	1	NA	NA	NA	NA	0	0	0	0	0	1	0	0	0	0	0	1	0	1	NA	NA	NA	NA	0	0	0	0	0	1	0	0	0	1	0	0	0
P4	M	18	23.2		neg.		0	[]	[]	[['MTOR', 'NM_004958.4', 'c.3269G>A (p.Arg1090His)', 'heterozygous', 'Uncertain Significance']]	AD		Predominantly antibody deficiencies	1	1	↓	↓	↓	1	1	0	0	0	1	1	1	0	1	0	0	0	0	NA	NA	NA	NA	0	0	0	0	0	0	0	0	0	0	0	0	0
P5	M	17	23.6		pos.	BTK	hem	[['BTK', 'NM_000061.3', 'c.1921C>G (p.Arg641Gly)', 'hemizygous', 'PATHOGENIC']]	[]	[]	XLR	BTK deficiency, X-linked agammaglobulinemia (XLA)	Predominantly antibody deficiencies	1	1	↓	↓	↓	1	0	0	0	1	0	1	1	0	0	0	0	0	0	1	1	1	↓↓ CD19	1	0	1	0	0	0	0	0	0	0	0	0	0
P6	F	10	24		neg.		0	[]	[]	[]			Combined immunodeficiencies with associated or syndromic features	1	1	↓↓	↓↓	↓↓	1	1	0	0	0	0	0	0	0	0	0	0	0	0	1	NA	1	↓↓ CD19	0	0	0	0	0	0	0	0	0	0	0	0	0
P7	M	15	27.2		neg.		0	[]	[]	[]			Combined immunodeficiencies with associated or syndromic features	1	1	↓↓	0	0	0	0	0	1	0	0	1	0	0	0	0	1	1	1	0	0	1	NA	0	0	0	0	0	1	0	0	0	0	1	0	0
P8	M	4	27.3		neg.		0	[]	[]	[]			Immunodeficiencies affecting cellular and humoral immunity	1	1	↓	↓	↓	1	0	1	0	0	1	1	1	0	0	1	0	0	1	1	1	1	NA	0	0	1	0	1	0	0	0	0	0	0	0	0
P9	M	7	28.3		pos.	LRBA	het	[]	[['LRBA', 'NM_006726.4', 'c.7923delC (p.Thr2642LeufsTer52)', 'heterozygous', 'Likely Pathogenic'], ['LRBA', 'NM_006726.4', 'c.2746_2747delTT (p.Leu916IlefsTer10)', 'heterozygous', 'Likely Pathogenic']]	[]	AR	IMMUNODEFICIENCY, COMMON VARIABLE, 8, WITH AUTOIMMUNITY; CVID8	Diseases of immune dysregulation	1	1	↓↓	↓	0	1	0	0	0	0	0	1	1	0	0	0	1	1	1	0	0	1	NA	0	1	0	0	0	1	0	1	1	0	1	0	0
P10	F	22	30.9		VUS	COPA	het	[]	[]	[['COPA', 'NM_004371.4', 'c.3446A>G (p.Glu1149Gly)', 'heterozygous', 'Uncertain Significance']]	AD	COPA syndrome	Predominantly antibody deficiencies	1	1	↓	↓	↓	1	0	0	0	0	0	0	0	0	0	0	0	0	0	0	0	0	NA	0	0	0	0	0	1	0	0	0	1	0	0	0
P11	M	4	31.6		neg.		0	[]	[]	[]			Predominantly antibody deficiencies	1	1	↓↓	↓↓	↓↓	1	1	0	0	0	0	1	1	0	1	0	1	0	0	0	0	0	NA	1	0	0	0	0	0	0	0	0	0	0	0	0
P12	M	29	37.2		neg.		0	[]	[]	[]			Predominantly antibody deficiencies	1	1	↓	↓	↓	1	1	0	0	0	0	1	0	0	1	0	0	0	0	0	0	0	NA	1	0	0	0	0	0	0	0	0	0	0	0	1
P13	M	28	37.4		neg.		0	[]	[]	[]			Autoinflammatory disorders	0	0	↓	↓	↓	0	0	1	1	0	1	0	0	0	0	0	1	0	0	0	0	0	NA	1	0	0	0	0	0	0	0	0	0	0	0	0
P14	F	38	38		neg.		0	[]	[]	[]			Predominantly antibody deficiencies	1	1	↓	↓	↓	0	0	0	0	0	0	0	0	0	0	0	0	0	0	0	0	0	NA	0	0	0	0	0	0	0	0	0	0	0	0	1
P15	F	30	46.5		neg.		0	[]	[]	[]			Predominantly antibody deficiencies in loc de Combined immunodeficiencies with associated or syndromic features	1	1	↓	↓	↓	0	0	0	0	1	0	0	0	0	0	0	0	0	0	0	0	0	NA	0	0	1	1	1	0	0	0	0	0	0	0	0
P16	F	35	47		neg.		0						Predominantly antibody deficiencies	1	1	↓↓	↓↓	↓↓	1	1	1	0	1	0	1	1	0	0	0	1	1	1	1	1	1	↓CD4,↓ CD4/CD8, ↓naïve CD4, ↓NK, ↓swB	0	0	0	0	0	0	0	0	0	0	0	0	1
P17	F	4	48.2	Steriles skin abcesses	neg.		0	[]	[]	[]			Congenital defects of phagocyte number or function	1	0	↓	↓	↓	1	0	0	0	0	1	0	0	0	0	0	0	0	0	0	0	0	NA	0	0	1	1	1	0	0	0	0	0	0	0	0
P18	F	24	53.2		VUS	TNFRSF13B, SCNN1A	het	[]	[]	[['TNFRSF13B', 'NM_012452.3', 'c.612T>G (p.Ser204Arg)', 'heterozygous', 'Uncertain Significance'], ['SCNN1A', 'NM_001159576.2', 'c.744_745delinsAA (p.Arg249Ser)', 'heterozygous', 'Uncertain Significance']]	AD	IMMUNODEFICIENCY, COMMON VARIABLE, 2; CVID2	Predominantly antibody deficiencies	1	1	↓↓	↓↓	↓↓	1	1	1	0	0	0	1	1	1	0	0	1	0	1	0	0	0	NA	1	0	0	1	0	1	1	0	0	0	0	1	0
P19	F	40	55.1	Ichthyosis vulgaris	neg.	FLG	0	[]	[['FLG', 'NM_002016.2', 'c.2282_2285del (p.Ser761fs)', 'heterozygous', 'Likely Pathogenic']]	[]	AD		Autoinflammatory disorders	1	0	↓	↓	↓	0	0	1	1	1	1	0	0	0	0	0	1	0	0	0	0	0	NA	0	1	1	0	1	0	0	0	0	0	1	0	0
P20	F	15	57.8	Beta thalasssemia	neg.	HBB	0	[['HBB', 'NM_000518.5', 'c.92+6T>C (No PP)', 'heterozygous', 'PATHOGENIC']]	[]	[]	AD		Predominantly antibody deficiencies	1	0	↓↓	↓↓	0	1	0	0	0	0	0	0	0	NA	0	0	0	0	0	NA	NA	NA	NA	0	0	0	0	0	1	0	0	0	0	0	0	1
P21	F	40	60.2		neg.		0	[]	[]	[]			Predominantly antibody deficiencies	1	1	↓	↓	↓	1	0	0	0	0	0	1	0	1	0	0	0	0	0	0	0	0	NA	1	0	0	0	1	0	0	0	0	0	0	0	0
		19.1905	36.1857											0.9523	0.7619				0.6666	0.2857	0.238	0.1428	0.1904	0.2857	0.5238	0.2857	0.1428	0.1428	0.0476	0.4761	0.1428	0.3333	0.2777	0.1875	0.3333		0.2875	0.1428	0.2875	0.1428	0.2875	0.2875	0.0476	0.0476	0.0476	0.0952	0.1428	0.0476	0.238
		12.7225	13.2347
Legend:0=absent, 1=present, ↓=Low, ↓↓= very low
[truncated: 2 more columns]

## Sheet: short
Patient	Gender	Age at genetic testing (years)	Age of onset (years)	Result	Gene	Clinical diagnosis	Symptoms suggestive for CVID	Symptoms suggestive for Autoinflammatory/Febrile disorders (19.0%)	Gastrointestinal/Nodular (42.8%)	Hematological/Autoimmune (38.1%)	Cutaneous/Ectodermal (28.5%)	Neurological/Vascular 23.8%	Malignancy (4.7%)	Family history 23.8%
P1	M	19	15	neg.		Predominantly antibody deficiencies	1	0	0	1	1	0	0	1
P2	F	22	4	neg.	HBB	Combined immunodeficiencies with associated or syndromic features	1	0	1	1	0	0	0	0
P3	F	22.2	4	VUS	GATA2	Defects in intrinsic and innate immunity	1	0	0	1	0	1	0	0
P4	M	23.2	18	neg.		Predominantly antibody deficiencies	1	0	1	0	0	0	0	0
P5	M	23.6	17	pos.	BTK	Predominantly antibody deficiencies	1	1	1	0	1	0	0	0
P6	F	24	10	neg.		Combined immunodeficiencies with associated or syndromic features	1	0	0	0	0	0	0	0
P7	M	27.2	15	neg.		Combined immunodeficiencies with associated or syndromic features	1	0	1	1	0	0	0	0
P8	M	27.3	4	neg.		Immunodeficiencies affecting cellular and humoral immunity	1	0	1	0	1	0	0	0
P9	M	28.3	13	pos.	LRBA	Diseases of immune dysregulation	1	0	1	1	0	1	0	0
P10	F	30.9	22	VUS	COPA	Predominantly antibody deficiencies	1	0	0	0	0	1	0	0
P11	M	31.6	4	neg.		Predominantly antibody deficiencies	1	0	1	1	0	0	0	0
P12	M	37.2	29	neg.		Predominantly antibody deficiencies	1	0	1	0	0	0	0	1
P13	M	37.4	28	neg.		Autoinflammatory disorders	0	1	0	1	0	0	0	0
P14	F	38	38	neg.		Predominantly antibody deficiencies	1	0	0	0	0	0	0	1
P15	F	46.5	30	neg.		Combined immunodeficiencies with associated or syndromic features	1	0	0	0	1	0	0	0
P16	F	47	35	neg.		Predominantly antibody deficiencies	1	1	1	1	0	0	0	1
P17	F	48.2	4	neg.		Congenital defects of phagocyte number or function	0	0	0	0	1	0	0	0
P18	F	53.2	24	VUS	TNFRSF13B, SCNN1A	Predominantly antibody deficiencies	1	0	0	0	0	1	1	0
P19	F	55.1	40	neg.	FLG	Autoinflammatory disorders	0	1	0	0	1	0	0	0
P20	F	57.8	15	neg.	HBB	Predominantly antibody deficiencies	1	0	0	0	0	1	0	1
P21	F	60.2	40	neg.		Predominantly antibody deficiencies	1	NA	NA	NA	NA	NA	NA	NA
		39.6	17				0.9523	0.238	0.5238	0.4761	0.2875	0.2875	0.0476	0.238

## Sheet: Variant classification
Patient	Report ID	Coverage	Gene	Transcript, genomic region	ClinVar ID	Allele Frequency (gnomAD)	ACMG/AMP classification	ACMG/AMP Criteria Applied
P2	3624	30x	HBB	NM_000518.5:c.92+6T>C	15450	0.00011	P	PS3, PS4, PM3, PP3, PP4, PP5
P3	3629	36x	GATA2	NM_032638.5:c.1402G>A (p.Gly468Ser)	574264	Absent or extremely rare	VUS	PM2, PP3, PS4, PM1
P5	3671	25x	BTK	NM_000061.3:c.1921C>G (p.Arg641Gly)	14005	Absent or extremely rare	LP	PM2, PP3, PM5, PS4
P9	2721	66x/64x	LRBA	NM_006726.4:c.7923delC (p.Thr2642LeufsTer52)/NM_006726.4:c.2746_2747delTT (p.Leu916IlefsTer10),	3572947/3572952	Absent or extremely rare	LP	PVS1, PM2, PP3/PM2_Supporting, PVS1, PM3
P10	3668	29x	COPA	NM_004371.4:c.3446A>G (p.Glu1149Gly)	3020046	7.95e-08	VUS	PM2, PP3
P18	3665	36x/48x	TNFRSF13B/SCNN1A	NM_012452.3:c.612T>G (p.Ser204Arg)/NM_001159576.2:c.744_745delinsAA (p.Arg249Ser)	855155/804981	Absent or extremely rare	VUS/VUS	PM2, PP3/PM2, PP3
P19	3662	38x	FLG	NM_002016.2:c.2282_2285del (p.Ser761fs)	16320	5.97e-07	P	PS4, PVS1, PM3 very strong
P20	3626	30x	HBB	NM_000518.5:c.92+6T>C	15450	0.00011	P	PS3, PS4, PM3, PP3, PP4, PP5
